# Supplementary material for: Analytical Characterization of Water-Soluble Constituents in Olive-Derived By-Products
Source: Foods. 2021 Jun 5;10(6):1299. doi: 10.3390/foods10061299 (PMC8229305; doi:10.3390/foods10061299)
Supplement: Supplementary file 1 [file foods-10-01299-s001.zip]

Archive with 1 entries (1 files):
- foods-1211588-supplementary.pdf
